# Supplementary material for: Transcriptional landscape of pleural mesothelioma patients in relation to NF2 gene mutational status
Source: J Egypt Natl Canc Inst. 2025 Jun 9;37:25. doi: 10.1186/s43046-025-00284-0 (PMC13313441; doi:10.1186/s43046-025-00284-0)
Supplement: Supplementary file 1 — Supplementary Material 1. [file 43046_2025_284_MOESM1_ESM.xlsx]

## Sheet: Hoja1
			Supplementary Table 1: Bivariate logistic regression for NF2 mutational status
			Covariable		p value	OR	95% C.I_ Lower	95% C.I_ Upper
			Age at initial pathologic diagnosis		0.5345	0.9841	0.9356	1.0351
			Laterality	Left = ref	0.2536	1.9444	0.6209	6.089
				Right
			Mesothelioma detection method	Thorascopy = ref
				Biopsy	0.838	1.1818	0.2382	5.8636
			Cancer status	Tumor free = ref
				With tumor	0.9989	-	0	-
			Gender	Female	0.8204	0.8627	0.2411	3.0868
				Male
			Primary diagnosis	Undetermined = ref
				Epithelioid	0.6983	0.7	0.1153	4.2483
				Biphasic	0.4638	0.4706	0.0626	3.5361
			Tumor stage	Stage i = ref
				Stage ii	0.876	1.1667	0.1682	8.0901
				Stage iii	0.8541	0.8485	0.1473	4.8877
				Stage iv	0.4366	2.1	0.3239	13.6145
