# Supplementary material for: Transcriptional landscape of pleural mesothelioma patients in relation to NF2 gene mutational status
Source: J Egypt Natl Canc Inst. 2025 Jun 9;37:25. doi: 10.1186/s43046-025-00284-0 (PMC13313441; doi:10.1186/s43046-025-00284-0)
Supplement: Supplementary file 2 — Supplementary Material 2. [file 43046_2025_284_MOESM2_ESM.xlsx]

## Sheet: Hoja1
		Supplementary Table 2: Transcription Factors and Kinases whose targets are overrepresented in the up regulated and down regulated genes
		Trascription Factor	Zscore	P-value	Target
		ZSCAN10	2.7115	0.0002*	19 upregulated targets
		TEAD2	2.3986	0.0015*	17 upregulated targets
		SALL2	2.3986	0.0015*	17 upregulated targets
		RCOR2	2.2448	0.0037*	16 upregulated targets
		IRX1	2.2448	0.0037*	16 upregulated targets
		HMGA1	2.2448	0.0037*	16 upregulated targets
		GLI2	2.0926	0.0086*	15 upregulated targets
		POU5F1	2.0926	0.0086*	15 upregulated targets
		ZNF618	2.0926	0.0086*	15 upregulated targets
		Kinase Enrichment Analysis	Zscore	P-value	Target
		TEC	11.1836	0.0200*	2 downregulated targets
		ITK	7.1154	0.0406*	2 downregulated targets
		MUSK	39.0762	0.0494*	1 downregulated target
		*Indicates statistical significance at p < 0.05.
