# Supplementary material for: Transcriptional landscape of pleural mesothelioma patients in relation to NF2 gene mutational status
Source: J Egypt Natl Canc Inst. 2025 Jun 9;37:25. doi: 10.1186/s43046-025-00284-0 (PMC13313441; doi:10.1186/s43046-025-00284-0)
Supplement: Supplementary file 3 — Supplementary Material 3. [file 43046_2025_284_MOESM3_ESM.xlsx]

## Sheet: Hoja1
		Supplementary Table 3. Univariate Cox proportional hazard model from differentially expressed genes in the TCGA MP patients harboring NF2 mutations
		Gene	coef	HR	95%CI_l	95%CI_u	p.value
		MUC6	0.775	2.171	1.051	4.483	0.036*
		ACTL8	0.627	1.871	1.236	2.832	0.003*
		MC5R	2.026	7.585	1.071	53.7	0.042*
		MYL7	0.213	1.237	1.015	1.507	0.035*
		HOXA11	0.282	1.326	1.01	1.741	0.042*
		MUC6	0.775	2.171	1.051	4.483	0.036*
		TFF1	2.332	10.301	1.536	69.068	0.016*
		ZIC2	0.313	1.367	1.088	1.718	0.007*
		TCN1	2.096	8.132	2.304	28.7	0.001*
		IGFL3	0.332	1.394	1.201	1.618	0.001*
		ISL1	0.328	1.388	1.029	1.873	0.032*
		VSX1	2.407	11.102	2.663	46.287	0.001*
		GBX2	0.403	1.496	1.083	2.066	0.014*
		*Indicates statistical significance at p < 0.05.
