# Supplementary material for: Transcriptional landscape of pleural mesothelioma patients in relation to NF2 gene mutational status
Source: J Egypt Natl Canc Inst. 2025 Jun 9;37:25. doi: 10.1186/s43046-025-00284-0 (PMC13313441; doi:10.1186/s43046-025-00284-0)
Supplement: Supplementary file 4 — Supplementary Material 4. [file 43046_2025_284_MOESM4_ESM.xlsx]

## Sheet: Hoja1
		Supplementary Table 4. multivariate Cox proportional hazard model from differentially expressed genes in patients harboring NF2 mutations
		Gene	coef	HR	95%CI_l	95%CI_u	p.value
		MUC6	-0.134	0.875	0.297	2.575	0.808
		ACTL8	0.674	1.962	1.18	3.263	0.009*
		MC5R	-0.573	0.564	0.034	9.445	0.69
		MYL7	-0.115	0.891	0.677	1.174	0.413
		HOXA11	0.284	1.329	0.899	1.964	0.154
		TFF1	3.406	30.156	2.471	367.968	0.008*
		ZIC2	-0.112	0.894	0.628	1.274	0.536
		TCN1	2.271	9.692	2.594	36.21	0.001*
		IGFL3	0.358	1.431	1.171	1.748	0.089
		ISL1	0.485	1.625	1.12	2.356	0.01*
		VSX1	2.732	15.366	1.969	119.916	0.009*
		GBX2	0.535	1.707	1.116	2.612	0.014
		*Indicates statistical significance at p < 0.05, Rsquare = 0.461 (max possible= 9.98e-01), Likelihood ratio test p = 8.43e-07 Wald test p= 1.42e-06 , Score (logrank) test p= 1.26e-10
